# Supplementary material for: Stretchable and Wearable Sensors for Contact Touch and Gesture Recognition Based on Poling-Free Piezoelectric Polyester Elastomer
Source: Polymers (Basel). 2025 Apr 19;17(8):1105. doi: 10.3390/polym17081105 (PMC12030288; doi:10.3390/polym17081105)
Supplement: Supplementary file 1 [file polymers-17-01105-s001.zip]

Archive with 1 entries (1 files):
- polymers-3544128-supplementary.pdf
